# Supplementary material for: Growth‐dependent heterogeneity in the DNA damage response in Escherichia coli
Source: Mol Syst Biol. 2022 May 27;18(5):e10441. doi: 10.15252/msb.202110441 (PMC9136515; doi:10.15252/msb.202110441)
Supplement: Supplementary file 3 — Dataset EV1 [file MSB-18-e10441-s002.xlsx]

## Sheet: Data
Snapshot experiment statistics
				Doubling rate [dlb/hr]	Repeats	Sample size [per repeat]	SOS expression		Average PsfiA-mGFP above/below population percentile [a.u.]				Population fractions above PsfiA-GFP threshold [%]							Constitutive expression	Cell size
Strain ID	Strain	Media	Cipro				Mean PsfiA-GFP [a.u.]	Mode PsfiA-GFP [a.u.]					Pop fraction PsfiA-GFP >= 2 [a.u.]	Pop fraction PsfiA-GFP >= 3 [a.u.]	Pop fraction PsfiA-GFP >= 5 [a.u.]	Pop fraction PsfiA-GFP >= 7.5 [a.u.]	Pop fraction PsfiA-GFP >= 10 [a.u.]	Pop fraction PsfiA-GFP >= 12.5 [a.u.]	Pop fraction PsfiA-GFP >= 15 [a.u.]	Mean PtetO-mKate [a.u.]	Mean cell size [µm^2]
eSJR203	WT-auto	Gly	0	-	4	39778 11685 25125 16498	0.79 ± 0.02	0.86 ± 0.02	Bottom 99 PsfiA-GFP [a.u.]	0.79 ± 0.02	Top 1 PsfiA-GFP [a.u.]	0.90 ± 0.02	0 ± 0	0 ± 0	0 ± 0	0 ± 0	0 ± 0	0 ± 0	0 ± 0	1.89 ± 0.10	1.56 ± 0.03
eSJR203	WT-auto	Glu	0	-	3	32196 13868 15099	0.83 ± 0.02	0.91 ± 0.02		0.83 ± 0.02		0.95 ± 0.03	0.002 ± 0.002	0 ± 0	0 ± 0	0 ± 0	0 ± 0	0 ± 0	0 ± 0	1.56 ± 0.05	1.71 ± 0.02
eSJR203	WT-auto	Gluaa	0	-	3	7901 15398 9246	0.82 ± 0.01	0.90 ± 0.02		0.82 ± 0.01		0.95 ± 0.02	0 ± 0	0 ± 0	0 ± 0	0 ± 0	0 ± 0	0 ± 0	0 ± 0	0.96 ± 0.02	2.67 ± 0.07
eSJR292	lexA3	Gly	0	-	3	21784 6939 6939	0.85 ± 0.01	0.96 ± 0.01		0.85 ± 0.01		1.30 ± 0.05	0.078 ± 0.009	0.04 ± 0.01	0.014 ± 0.008	0.005 ± 0.005	0 ± 0	0 ± 0	0 ± 0	1.89 ± 0.05	1.46 ± 0.02
eSJR292	lexA3	Glu	0	-	3	15484 13053 6880	0.89 ± 0.02	1.01 ± 0.02		0.88 ± 0.02		1.14 ± 0.03	0 ± 0	0 ± 0	0 ± 0	0 ± 0	0 ± 0	0 ± 0	0 ± 0	1.47 ± 0.04	1.69 ± 0.05
eSJR292	lexA3	Gluaa	0	-	3	6401 7702 8015	0.96 ± 0.05	1.08 ± 0.06		0.95 ± 0.05		1.40 ± 0.30	0.06 ± 0.04	0.05 ± 0.03	0.02 ± 0.02	0.02 ± 0.02	0 ± 0	0 ± 0	0 ± 0	1.01 ± 0.02	2.5 ± 0.20
eSJR206	WT	Gly	0	0.60 ± 0.01	6	32201 7155 20935 9992 53727 27703 30422 46377	0.98 ± 0.02	1.06 ± 0.02		0.93 ± 0.02		5.60 ± 0.40	1.2 ± 0.1	0.60 ± 0.07	0.30 ± 0.03	0.18 ± 0.03	0.13 ± 0.02	0.09 ± 0.02	0.07 ± 0.01	1.80 ± 0.04	1.49 ± 0.04
eSJR206	WT	Glu	0	1.04 ± 0.04	9	23205 13538 5678 20010 21064 14270 12246 14879 13495	0.98 ± 0.01	1.08 ± 0.01		0.95 ± 0.01		3.90 ± 0.20	0.94 ± 0.06	0.31 ± 0.02	0.14 ± 0.01	0.10 ± 0.01	0.08 ± 0.01	0.053 ± 0.008	0.037 ± 0.005	1.47 ± 0.03	1.68 ± 0.02
eSJR206	WT	Gluaa	0	1.61 ± 0.05	7	12725 7333 16817 9910 7770 18396 23422	1.04 ± 0.05	1.20 ± 0.08		1.02 ± 0.05		2.70 ± 0.20	1.1 ± 0.4	0.2 ± 0.06	0.05 ± 0.01	0.024 ± 0.008	0.014 ± 0.004	0.01 ± 0.004	0.006 ± 0.002	1.00 ± 0.06	2.47 ± 0.10
eSJR301	r-pal	Gly	0	0.50 ± 0.01	3	13768 13073 2991	1.53 ± 0.07	1.31 ± 0.02		1.07 ± 0.03		4.20 ± 0.30	10.1 ± 0.9	6.2 ± 0.4	4.1 ± 0.3	2.4 ± 0.2	1.2 ± 0.2	0.5 ± 0.1	0.26 ± 0.05	2.11 ± 0.04	1.62 ± 0.04
eSJR301	r-pal	Glu	0	0.89 ± 0.03	3	20502 13762 23585	1.61 ± 0.04	1.58 ± 0.02	Bottom 85 PsfiA-GFP [a.u.]	1.23 ± 0.02	Top 15 PsfiA-GFP [a.u.]	3.70 ± 0.10	13 ± 1	4.9 ± 0.5	2.6 ± 0.2	1.6 ± 0.07	0.91 ± 0.02	0.45 ± 0.01	0.222 ± 0.009	1.62 ± 0.02	1.73 ± 0.01
eSJR301	r-pal	Gluaa	0	1.50 ± 0.03	3	14477 14802 7328	1.60 ± 0.10	1.90 ± 0.10		1.40 ± 0.10		3.00 ± 0.30	19 ± 6	4 ± 2	1.0 ± 0.2	0.37 ± 0.08	0.13 ± 0.04	0.04 ± 0.02	0.014 ± 0.008	1.18 ± 0.05	2.61 ± 0.07
eSJR214	l-pal	Gly	0	0.59 ± 0.02	3	28141 5468 10196	2.50 ± 0.08	1.55 ± 0.07		1.34 ± 0.07		9.10 ± 0.30	23 ± 3	14.7 ± 0.8	9.8 ± 0.4	6.9 ± 0.5	4.8 ± 0.4	3.4 ± 0.2	2.4 ± 0.2	1.94 ± 0.07	1.79 ± 0.09
eSJR214	l-pal	Glu	0	0.96 ± 0.05	3	19715 13358 10964	2.47 ± 0.07	1.76 ± 0.07		1.44 ± 0.06		8.30 ± 0.20	26 ± 2	13.2 ± 0.9	7.3 ± 0.2	5.1 ± 0.1	3.9 ± 0.1	2.95 ± 0.09	2.29 ± 0.08	1.58 ± 0.03	1.98 ± 0.01
eSJR214	l-pal	Gluaa	0	1.54 ± 0.04	3	6101 6514 9892	1.90 ± 0.10	2.00 ± 0.10		1.53 ± 0.10		4.00 ± 0.30	26 ± 6	8 ± 2	2.3 ± 0.4	1.1 ± 0.1	0.67 ± 0.07	0.45 ± 0.07	0.3 ± 0.06	1.05 ± 0.04	3.20 ± 0.07
eSJR302	2-pal	Gly	0	0.45 ± 0.02	3	30226 29583 13621	3.10 ± 0.20	1.80 ± 0.10		1.70 ± 0.20		11.0 ± 0.50	36 ± 6	23 ± 3	14 ± 1	9.4 ± 0.6	6.5 ± 0.4	4.4 ± 0.4	3.1 ± 0.3	2.60 ± 0.10	1.68 ± 0.08
eSJR302	2-pal	Glu	0	0.81 ± 0.02	3	17255 19533 13847	2.90 ± 0.20	2.20 ± 0.20		1.80 ± 0.10		9.50 ± 0.70	40 ± 6	19 ± 3	9 ± 1	6.3 ± 0.6	4.6 ± 0.4	3.5 ± 0.3	2.7 ± 0.3	1.83 ± 0.01	1.99 ± 0.05
eSJR302	2-pal	Gluaa	0	1.42 ± 0.03	4	7803 4638 8822 9806	2.50 ± 0.10	2.70 ± 0.10		2.01 ± 0.08		5.30 ± 0.40	55 ± 4	19 ± 3	4.3 ± 0.7	1.8 ± 0.2	1.1 ± 0.2	0.7 ± 0.1	0.5 ± 0.1	1.32 ± 0.05	3.78 ± 0.08
eSJR206	WT	Gly	1	0.58 ± 0.01	3	25231 7354 20058	1.60 ± 0.10	1.70 ± 0.10		1.26 ± 0.09		3.70 ± 0.20	12 ± 3	3.8 ± 0.5	1.9 ± 0.1	1.28 ± 0.06	0.93 ± 0.05	0.69 ± 0.04	0.49 ± 0.06	1.90 ± 0.20	1.66 ± 0.02
eSJR206	WT	Glu	1	1.01 ± 0.03	3	12755 9940 6025	1.73 ± 0.07	1.84 ± 0.07		1.36 ± 0.04		3.80 ± 0.20	19 ± 3	5 ± 0.9	1.7 ± 0.2	1.1 ± 0.1	0.73 ± 0.07	0.53 ± 0.05	0.39 ± 0.05	1.54 ± 0.03	2.03 ± 0.06
eSJR206	WT	Gluaa	1	1.60 ± 0.04	4	7472 8708 14488 8043	1.39 ± 0.07	1.62 ± 0.08		1.23 ± 0.06		2.30 ± 0.10	7 ± 2	1.4 ± 0.3	0.47 ± 0.03	0.2 ± 0.03	0.12 ± 0.02	0.07 ± 0.01	0.039 ± 0.006	1.01 ± 0.06	3.20 ± 0.10
eSJR206	WT	Gly	2	0.57 ± 0.01	3	17157 5146 21137	2.60 ± 0.10	2.30 ± 0.10		1.74 ± 0.09		7.20 ± 0.50	38 ± 5	13 ± 1	6.1 ± 0.4	4.1 ± 0.4	3.0 ± 0.3	2.1 ± 0.2	1.5 ± 0.2	1.90 ± 0.10	1.94 ± 0.04
eSJR206	WT	Glu	2	0.93 ± 0.03	3	5927 11624 7470	2.80 ± 0.10	2.81 ± 0.06		2.09 ± 0.04		6.50 ± 0.50	61 ± 2	20 ± 2	5.5 ± 0.7	3.1 ± 0.4	2.1 ± 0.3	1.5 ± 0.3	1.1 ± 0.3	1.54 ± 0.06	2.83 ± 0.09
eSJR206	WT	Gluaa	2	1.61 ± 0.04	4	5279 8880 7517 5349	1.84 ± 0.09	2.15 ± 0.10		1.59 ± 0.08		3.20 ± 0.20	27 ± 5	4.9 ± 0.8	1.1 ± 0.2	0.49 ± 0.09	0.26 ± 0.06	0.14 ± 0.02	0.07 ± 0.02	0.96 ± 0.07	4.30 ± 0.10
eSJR206	WT	Gly	3	0.55 ± 0.01	3	7924 15089 6610	3.80 ± 0.30	3.30 ± 0.30		2.50 ± 0.20		10.9 ± 0.70	74 ± 8	36 ± 8	13 ± 2	7.8 ± 0.6	5.6 ± 0.5	4.1 ± 0.3	3.0 ± 0.3	2.10 ± 0.30	2.30 ± 0.10
eSJR206	WT	Glu	3	0.91 ± 0.03	3	5733 7158 9873	3.60 ± 0.10	3.83 ± 0.09		2.81 ± 0.07		8.10 ± 0.50	90 ± 0.7	47 ± 3	9 ± 1	4.3 ± 0.5	2.9 ± 0.3	2.2 ± 0.2	1.6 ± 0.2	1.58 ± 0.02	4.67 ± 0.07
eSJR206	WT	Gluaa	3	1.54 ± 0.04	4	8193 2097 5706 3566	2.37 ± 0.10	2.68 ± 0.07		2.00 ± 0.06		4.50 ± 0.40	56 ± 4	12 ± 2	2.4 ± 0.3	1.2 ± 0.2	0.8 ± 0.2	0.6 ± 0.2	0.4 ± 0.2	1.06 ± 0.05	6.40 ± 0.40
Estimation of alpha for different SOS thesholds
				Model PsfiA-GFP threshold 4			Model PsfiA-GFP threshold 6			Model PsfiA-GFP threshold 10			Model PsfiA-GFP threshold 12			Model PsfiA-GFP threshold 14
Strain ID	Strain	Media	Cipro	alpha [1/h]	Relative distance to model [%]	Error [%]	alpha [1/h]	Relative distance to model [%]	Error [%]	alpha [1/h]	Relative distance to model [%]	Error [%]	alpha [1/h]	Relative distance to model [%]	Error [%]	alpha [1/h]	Relative distance to model [%]	Error [%]
eSJR206	WT	Gly	0	0.0015 ± 0.0002	10	10	0.0009 ± 0.0001	10	8	0.00053 ± 0.00009	10	10	0.0004 ± 0.00007	10	10	0.0003 ± 0.00006	10	10
eSJR206	WT	Glu	0		-14	7		-7	9		10	10		0	10		0	10
eSJR206	WT	Gluaa	0		-40	10		-60	10		-71	9		-70	10		-74	8
eSJR301	r-pal	Gly	0	0.021 ± 0.003	-2	7	0.014 ± 0.002	2	9	0.005 ± 0.001	0	20	0.0026 ± 0.0009	0	20	0.0014 ± 0.0005	0	20
eSJR301	r-pal	Glu	0		9	8		13	6		32	4		42	5		44.2	0.7
eSJR301	r-pal	Gluaa	0		-10	30		-40	10		-74	10		-80	10		-84	8
eSJR214	l-pal	Gly	0	0.052 ± 0.008	-6	3	0.035 ± 0.006	-1	5	0.02 ± 0.005	-3	8	0.016 ± 0.004	-5	7	0.012 ± 0.003	-8	8
eSJR214	l-pal	Glu	0		27	6		25	2		35	4		42	5		53	6
eSJR214	l-pal	Gluaa	0		-20	20		-53	8		-64	3		-66	5		-67	5
eSJR302	2-pal	Gly	0	0.08 ± 0.01	-10	10	0.048 ± 0.007	1	7	0.026 ± 0.005	2	7	0.02 ± 0.004	-1	9	0.015 ± 0.004	-3	9
eSJR302	2-pal	Glu	0		10	20		10	10		30	10		30	10		40	10
eSJR302	2-pal	Gluaa	0		10	20		-34	9		-55	9		-57	9		-58	8
eSJR206	WT	Gly	1	0.011 ± 0.003	-12	8	0.007 ± 0.002	-5	5	0.0038 ± 0.0009	0	5	0.003 ± 0.0007	2	6	0.0023 ± 0.0006	-1	9
eSJR206	WT	Glu	1		60	20		40	20		40	10		40	10		40	20
eSJR206	WT	Gluaa	1		-37	5		-52	4		-65	7		-73	5		-72	5
eSJR206	WT	Gly	2	0.04 ± 0.01	-14	6	0.021 ± 0.005	-1	7	0.012 ± 0.003	5	10	0.009 ± 0.002	10	10	0.007 ± 0.002	10	10
eSJR206	WT	Glu	2		70	20		40	20		30	20		30	20		30	30
eSJR206	WT	Gluaa	2		-44	7		-61	7		-77	5		-81	3		-86	4
eSJR206	WT	Gly	3	0.09 ± 0.03	-10	20	0.039 ± 0.008	10	10	0.021 ± 0.004	10	10	0.016 ± 0.003	10	10	0.013 ± 0.003	11	10
eSJR206	WT	Glu	3		50	20		10	10		0	10		0	10		0	10
eSJR206	WT	Gluaa	3		-47	5		-51	8		-60	10		-60	20		-70	20
mean/mode ± s.e.m.
Gluaa = M9+glucose+amino acids
Glu = M9+glucose
Gly = M9+glycerol
Cipro = ciprofloxacin added in µg/ml

## Sheet: Description
Dataset EV1 This dataset contains tables of snapshot (bulk) experiment statictics and estimation of alpha for different SOS thresholds. The latter was estimated from the population fractions calculated in the former table and the model described in the Appendix Supplementary Methods.
