# Supplementary material for: Growth‐dependent heterogeneity in the DNA damage response in Escherichia coli
Source: Mol Syst Biol. 2022 May 27;18(5):e10441. doi: 10.15252/msb.202110441 (PMC9136515; doi:10.15252/msb.202110441)
Supplement: Supplementary file 4 — Dataset EV2 [file MSB-18-e10441-s004.xlsx]

## Sheet: Dataset EV2
Mother machine statistics
Strain ID	Strain	Media	Experiment ID	Imaging interval [h]	Tracking time [h]	Number of lineages	n lineages with last division removed	n lineages truncated due to odd growth	Number of divisions	Division time [h]	Length at birth [µm]	Length at division [µm]	Elongation rate [1/h]	Elongation rate R2	Cell-cycle mean PsfiA-GFP [a.u.]	Cell-cycle mean PtetO-mKate [a.u.]	λ1 [1/h]	Mean λ1 [1/h]	Mean doubling rate [1/h]
eSJR206	WT	Gly	20200201	0.13	20	45	3	3	163	3.70 ± 1.50	1.39 ± 0.20	2.94 ± 0.42	0.21 ± 0.06	0.951 ± 0.036	0.89 ± 0.90	1.70 ± 0.29	0.206138	0.256657	0.370277
eSJR206	WT	Gly	20200212	0.13	11	247	179	34	611	2.64 ± 0.66	1.70 ± 0.21	3.39 ± 0.40	0.26 ± 0.05	0.963 ± 0.026	0.84 ± 0.44	1.85 ± 0.25	0.278917
eSJR206	WT	Gly	20200221	0.2	42	212	45	40	2569	2.80 ± 1.50	1.60 ± 0.22	3.21 ± 0.41	0.27 ± 0.08	0.961 ± 0.042	0.84 ± 0.41	1.98 ± 0.45	0.284915
eSJR206	WT	Glu	20191020	0.13	21	56	31	14	506	1.56 ± 0.97	2.17 ± 0.98	4.10 ± 1.40	0.47 ± 0.15	0.945 ± 0.061	1.11 ± 0.27	1.44 ± 0.29	0.53244	0.588624	0.849204
eSJR206	WT	Glu	20200314	0.13	17	33	10	6	341	1.21 ± 0.53	1.67 ± 0.25	3.30 ± 1.20	0.57 ± 0.14	0.951 ± 0.069	0.88 ± 0.47	1.66 ± 0.32	0.644807
eSJR206	WT	Gluaa	20190818	0.083	12	83	41	21	1179	0.63 ± 0.30	2.61 ± 0.79	4.90 ± 1.30	1.07 ± 0.27	0.977 ± 0.053	1.04 ± 0.22	0.73 ± 0.28	1.24423	1.22223	1.76331
eSJR206	WT	Gluaa	20190828	0.083	13	194	66	29	3032	0.67 ± 0.36	2.47 ± 0.68	4.70 ± 1.30	1.04 ± 0.28	0.977 ± 0.042	0.96 ± 0.24	0.79 ± 0.31	1.17185
eSJR206	WT	Gluaa	20200321	0.083	15	140	72	36	2382	0.63 ± 0.32	2.33 ± 0.74	4.40 ± 1.30	1.09 ± 0.28	0.976 ± 0.031	1.01 ± 0.41	1.15 ± 0.48	1.25062
eSJR302	2-pal	Gly	20200201	0.13	23	92	7	18	151	5.80 ± 3.10	1.58 ± 0.24	3.38 ± 0.49	0.14 ± 0.06	0.930 ± 0.120	0.90 ± 0.22	1.91 ± 0.37	0.13496	0.143491	0.207013
eSJR302	2-pal	Gly	20200212	0.13	22	63	4	15	106	5.50 ± 2.40	1.88 ± 0.65	3.90 ± 1.00	0.15 ± 0.06	0.952 ± 0.038	1.14 ± 0.93	2.19 ± 0.39	0.13496
eSJR302	2-pal	Gly	20200221	0.2	26	448	30	92	1115	4.90 ± 2.20	1.88 ± 0.47	3.81 ± 0.69	0.16 ± 0.05	0.955 ± 0.055	0.97 ± 0.39	2.19 ± 0.42	0.160552
eSJR302	2-pal	Glu	20191020	0.13	20	366	108	75	1647	2.30 ± 1.30	2.80 ± 2.30	5.50 ± 3.60	0.32 ± 0.09	0.949 ± 0.077	1.34 ± 0.34	2.23 ± 0.44	0.351295	0.420874	0.607193
eSJR302	2-pal	Glu	20191111	0.13	22	249	59	61	2069	1.50 ± 0.81	1.81 ± 0.65	3.60 ± 1.20	0.49 ± 0.15	0.946 ± 0.066	1.48 ± 0.83	1.95 ± 0.45	0.53284
eSJR302	2-pal	Glu	20200314	0.13	9.2	284	34	54	517	2.10 ± 1.00	2.60 ± 1.80	4.70 ± 2.70	0.31 ± 0.09	0.930 ± 0.093	1.14 ± 0.50	1.87 ± 0.34	0.378487
eSJR302	2-pal	Gluaa	20190818	0.083	10	172	20	31	776	1.28 ± 0.54	2.10 ± 1.30	4.10 ± 2.40	0.58 ± 0.19	0.958 ± 0.052	1.28 ± 0.43	1.42 ± 0.38	0.614416	0.634543	0.915452
eSJR302	2-pal	Gluaa	20190828	0.083	15	277	51	33	1824	1.37 ± 0.59	1.71 ± 0.96	3.40 ± 1.60	0.54 ± 0.20	0.953 ± 0.071	1.23 ± 0.46	1.48 ± 0.35	0.564831
eSJR302	2-pal	Gluaa	20200321	0.083	15	160	40	41	1150	1.06 ± 0.43	2.60 ± 0.90	5.00 ± 2.80	0.66 ± 0.13	0.972 ± 0.040	1.44 ± 0.49	1.62 ± 0.32	0.724383
Alpha estimation
Strain ID	Strain	Media	Experiment ID	n < SOS_5	n > SOS_5	α_maxlh_SOS_5	α_p5_SOS_5	α_p95_SOS_5	n < SOS_6	n > SOS_6	α_maxlh_SOS_6	alpha_p5_SOS_6	alpha_p95_SOS_6	nbelow_SOS_7	nabove_SOS_7	alpha_maxlh_SOS_7	alpha_p5_SOS_7	alpha_p95_SOS_7	nbelow_SOS_8	nabove_SOS_8	alpha_maxlh_SOS_8	alpha_p5_SOS_8	alpha_p95_SOS_8	n < SOS_9	n > SOS_9	alpha_maxlh_SOS_9	α_p5_SOS_9	α_p95_SOS_9	n < SOS_10	nabove_SOS_10	α_maxlh_SOS_10	alpha_p5_SOS_10	α_p95_SOS_10	n < SOS_11	n > SOS_11	α_maxlh_SOS_11	α_p5_SOS_11	α_p95_SOS_11	n < SOS_12	n > SOS_12	α_maxlh_SOS_12	α_p5_SOS_12	α_p95_SOS_12	n < SOS_13	n > SOS_13	α_maxlh_SOS_13	α_p5_SOS_13	α_p95_SOS_13	n < SOS_14
eSJR206	WT	Gly	20200201	43	1	0.00115	0.00051	0.00575	43	1	0.00115	0.0005	0.0053	43	1	0.00115	0.0005	0.00535	44	1	0.00112	0.0005	0.00538	44	1	0.00112	0.00049	0.00538	44	1	0.00112	0.0005	0.00536	44	1	0.00112	0.0005	0.00538	44	1	0.00112	0.0005	0.00533	44	1	0.00112	0.00048	0.00522	45
eSJR206	WT	Gly	20200212	237	8	0.0032	0.0019	0.0057	237	8	0.0032	0.0019	0.0057	238	7	0.0028	0.0016	0.0052	240	6	0.0024	0.0013	0.0047	240	6	0.0024	0.0013	0.0047	240	6	0.0024	0.0013	0.0046	240	6	0.0023	0.0013	0.0047	240	7	0.0027	0.0016	0.0052	242	5	0.0019	0.001	0.0041	242
eSJR206	WT	Gly	20200221	195	15	0.0018	0.0012	0.0027	196	15	0.0018	0.0012	0.0027	199	13	0.00152	0.001	0.00241	201	11	0.00128	0.00083	0.00213	203	9	0.00105	0.00066	0.00184	203	9	0.00104	0.00065	0.00183	204	8	0.00093	0.00057	0.00167	204	8	0.00093	0.00057	0.00169	205	7	0.00081	0.00049	0.00154	206
eSJR206	WT	Glu	20191020	55	1	0.00097	0.00044	0.00465	55	1	0.00097	0.00044	0.00462	55	1	0.00097	0.00045	0.00482	55	1	0.00097	0.00043	0.00476	56	0	0	7.5e-05	0.003046	56	0	0	8.1e-05	0.003146	56	0	0	8.1e-05	0.003193	56	0	0	8e-05	0.003081	56	0	0	7.9e-05	0.003076	56
eSJR206	WT	Glu	20200314	31	2	0.0039	0.0016	0.0119	32	1	0.00194	0.00081	0.00925	32	1	0.00194	0.00078	0.00914	32	1	0.00194	0.00078	0.00881	32	1	0.00194	0.0008	0.00865	32	1	0.00194	0.00081	0.0097	32	1	0.00194	0.00078	0.00925	32	1	0.00194	0.00079	0.00882	32	1	0.00194	0.00079	0.00928	32
eSJR206	WT	Gluaa	20190818	83	0	0	9.1e-05	0.003466	83	0	0	9.2e-05	0.003392	83	0	0	9.1e-05	0.003416	83	0	0	9.1e-05	0.003495	83	0	0	9.1e-05	0.003475	83	0	0	9.1e-05	0.003485	83	0	0	8.9e-05	0.003321	83	0	0	9e-05	0.00339	83	0	0	9.2e-05	0.003449	83
eSJR206	WT	Gluaa	20190828	190	4	0.00158	0.00082	0.00362	192	2	0.00079	0.00037	0.0025	192	2	0.00079	0.00038	0.00253	192	2	0.00079	0.00037	0.00251	192	2	0.00079	0.00037	0.00251	192	2	0.00079	0.00038	0.00256	192	2	0.00078	0.00037	0.0025	192	2	0.00078	0.00037	0.00249	192	2	0.00078	0.00037	0.00252	192
eSJR206	WT	Gluaa	20200321	132	8	0.0044	0.0026	0.0079	133	7	0.0039	0.0022	0.0072	136	4	0.0022	0.0011	0.005	137	3	0.00162	0.0008	0.0042	138	2	0.00108	0.00051	0.00345	138	2	0.00108	0.00051	0.00347	139	1	0.00054	0.00024	0.00264	139	1	0.00054	0.00025	0.00271	140	0	0	3.8e-05	0.00178	140
eSJR302	2-pal	Gly	20200201	70	15	0.0091	0.0061	0.0139	71	14	0.0084	0.0055	0.0131	72	14	0.0083	0.0054	0.013	73	13	0.0076	0.0049	0.012	74	12	0.007	0.0044	0.0113	76	10	0.0057	0.0035	0.0096	79	7	0.004	0.0022	0.0074	80	6	0.0034	0.0019	0.0066	80	6	0.0034	0.0019	0.0066	80
eSJR302	2-pal	Gly	20200212	44	12	0.0116	0.0076	0.0191	44	12	0.0115	0.0073	0.0192	48	9	0.0083	0.0051	0.0146	49	8	0.0074	0.0043	0.0129	50	7	0.0064	0.0036	0.012	51	6	0.0055	0.003	0.0111	51	6	0.0055	0.003	0.0106	52	5	0.0045	0.0023	0.0091	52	5	0.0045	0.0024	0.0092	53
eSJR302	2-pal	Gly	20200221	310	123	0.013	0.011	0.015	320	113	0.012	0.01	0.014	327	106	0.0112	0.0096	0.0131	336	97	0.0102	0.0086	0.012	341	92	0.0096	0.0081	0.0114	351	82	0.0084	0.0071	0.0102	356	77	0.0079	0.0066	0.0095	361	72	0.0073	0.006	0.0089	367	66	0.0066	0.0055	0.0082	373
eSJR302	2-pal	Glu	20191020	262	94	0.017	0.014	0.02	267	90	0.016	0.013	0.019	277	80	0.014	0.011	0.016	280	77	0.013	0.011	0.016	294	65	0.0108	0.0088	0.0133	303	56	0.0091	0.0074	0.0114	309	50	0.0081	0.0064	0.0102	315	44	0.007	0.0055	0.0091	322	37	0.0058	0.0045	0.0077	328
eSJR302	2-pal	Glu	20191111	134	113	0.028	0.024	0.033	139	108	0.026	0.022	0.031	148	99	0.024	0.02	0.028	157	90	0.021	0.018	0.025	164	83	0.019	0.016	0.023	170	78	0.018	0.015	0.021	179	69	0.015	0.013	0.019	187	61	0.013	0.011	0.017	194	54	0.0116	0.0093	0.0146	198
eSJR302	2-pal	Glu	20200314	208	60	0.029	0.024	0.036	216	52	0.025	0.02	0.031	218	50	0.024	0.019	0.03	224	45	0.021	0.017	0.027	229	41	0.019	0.015	0.025	238	32	0.014	0.011	0.019	239	31	0.014	0.01	0.019	244	28	0.0124	0.0092	0.0171	249	23	0.0101	0.0073	0.0142	252
eSJR302	2-pal	Gluaa	20190818	118	45	0.033	0.026	0.041	124	40	0.029	0.023	0.037	128	37	0.026	0.02	0.035	129	37	0.026	0.019	0.034	132	34	0.023	0.018	0.031	135	31	0.021	0.016	0.028	137	30	0.02	0.015	0.027	142	25	0.016	0.012	0.023	146	21	0.0135	0.0097	0.0193	148
eSJR302	2-pal	Gluaa	20190828	178	96	0.029	0.025	0.035	187	88	0.027	0.022	0.032	194	81	0.024	0.02	0.029	201	74	0.022	0.018	0.026	205	71	0.021	0.017	0.025	209	67	0.019	0.016	0.024	216	60	0.017	0.014	0.021	220	56	0.016	0.013	0.02	225	51	0.014	0.011	0.018	226
eSJR302	2-pal	Gluaa	20200321	93	62	0.038	0.031	0.047	98	57	0.035	0.028	0.044	102	53	0.032	0.026	0.04	105	50	0.029	0.023	0.038	106	50	0.029	0.023	0.037	110	46	0.026	0.021	0.034	111	45	0.026	0.02	0.032	115	41	0.023	0.018	0.029	118	38	0.021	0.016	0.027	119
High SOS fraction
Strain ID	Strain	Media	Experiment ID	Estimated f2 for SOS>5	Mean f2
eSJR302	2-pal	Gly	20200201	0.0674275	0.078 ± 0.006
eSJR302	2-pal	Gly	20200212	0.0859515
eSJR302	2-pal	Gly	20200221	0.0809706
eSJR302	2-pal	Glu	20191020	0.0483924	0.059 ± 0.009
eSJR302	2-pal	Glu	20191111	0.0525486
eSJR302	2-pal	Glu	20200314	0.0766209
eSJR302	2-pal	Gluaa	20190818	0.0537095	0.053 ± 0.001
eSJR302	2-pal	Gluaa	20190828	0.0513428
eSJR302	2-pal	Gluaa	20200321	0.0524584
mean ± s.d.
Gluaa = M9+glucose+amino acids
Glu = M9+glucose
Gly = M9+glycerol
λ1 = estimated population growth rate
maxlh = maximum liklihood estimation
α = alpha estimate
p5 = 5% confidence interval
p95 = 95% confidence interval
f2 = estimated high SOS fraction
Numbers that come after "SOS_" indicate the SOS threshold used
[truncated: 14 more columns]

## Sheet: Description
Dataset EV2 This dataset consists of tables for mother machine experiment statistics, alpha estimation, and high-SOS fraction estimation calculated from mother machine results.
